# Supplementary material for: Efficacy and Safety of Durvalumab Combined with Daratumumab in Daratumumab-Refractory Multiple Myeloma Patients
Source: Cancers (Basel). 2021 May 18;13(10):2452. doi: 10.3390/cancers13102452 (PMC8158123; doi:10.3390/cancers13102452)
Supplement: Supplementary file 1 [file cancers-13-02452-s001.zip]

Archive with 1 entries (1 files):
- cancers-1186351-supplementary.pdf
